# Supplementary material for: Rapid genotyping by low-coverage resequencing to construct genetic linkage maps of fungi: a case study in Lentinula edodes
Source: BMC Res Notes. 2013 Aug 2;6:307. doi: 10.1186/1756-0500-6-307 (PMC3750829; doi:10.1186/1756-0500-6-307)
Supplement: Additional file 3: Dataset S1 — Example of genes on the linkage map markers. Description: Examples of genes located on each of the linkage map markers. [file 1756-0500-6-307-S3.xls]

## Sheet: List
LG	Scaffold	Size (bp)	Length (cM)	Gene examples
1	S244	62995	0	NADPH2 dehydrogenase [EC:1.6.99.1]
1	S178	144983	5.16	dihydroxyacetone kinase [EC:2.7.1.29]	4-methyl-5(b-hydroxyethyl)-thiazole monophosphate biosynthesis	methionyl-tRNA formyltransferase [EC:2.1.2.9]	microsomal epoxide hydrolase [EC:3.3.2.9]	crooked neck	DnaJ homolog subfamily C member 3	condensin complex subunit 3	leucyl aminopeptidase [EC:3.4.11.1]	aminopeptidase [EC:3.4.11.-]	H+-transporting ATPase [EC:3.6.3.6]	UDP-glucose:glycoprotein glucosyltransferase [EC:2.4.1.-]	nonsense-mediated mRNA decay protein 3	protoporphyrinogen oxidase [EC:1.3.3.4]
1	S381	47119	5.16	inositol oxygenase [EC:1.13.99.1]
1	S126	134492	10.17	member of the syntaxin family of t-SNAREs	beta-fructofuranosidase [EC:3.2.1.26]	coatomer protein complex, subunit alpha (xenin)	26S proteasome regulatory subunit N3	peptidylprolyl isomerase [EC:5.2.1.8]	structural maintenance of chromosome 4
1	S167	25504	10.17	transcription initiation factor TFIIE alpha subunit
1	S255	44943	10.17	phosphatidylinositol glycan, class N [EC:2.7.-.-]	2-dehydropantoate 2-reductase [EC:1.1.1.169]
1	S470	246201	10.17	centromere protein C	NuA3 HAT complex component NTO1	nucleobase:cation symporter-1, NCS1 family	small subunit ribosomal protein S5	unspecific monooxygenase [EC:1.14.14.1]	DNA-directed RNA polymerase II subunit J	large subunit ribosomal protein L27Ae	serine/threonine-protein kinase HSL1,negative regulator of Swe1 kinase [EC:2.7.11.-]	serine/arginine repetitive matrix protein 1	galactonate dehydratase [EC:4.2.1.6]	calcium channel MID1	polo-like kinase 1 [EC:2.7.11.21]	amidase [EC:3.5.1.4]	beta-galactosidase [EC:3.2.1.23]	ubiquitin-conjugating enzyme E2 A [EC:6.3.2.19]
1	S534	89934	10.17	polygalacturonase [EC:3.2.1.15]	ATP-dependent RNA helicase DDX6/DHH1 [EC:3.6.4.13]	histone H2A	DNA-directed RNA Polymerase II subunit L	U6 snRNA-associated Sm-like protein LSm8
1	S604	50964	10.17	2-oxoglutarate dehydrogenase E1 component [EC:1.2.4.2]	phospholipase C [EC:3.1.4.3]
1	S734	10733	10.17	trehalose-phosphatase [EC:3.1.3.12]
1	S86	185126	10.17	arabinogalactan endo-1,4-beta-galactosidase [EC:3.2.1.89]	ubiquitin-conjugating enzyme E2 D/E [EC:6.3.2.19]	endo-1,3(4)-beta-glucanase [EC:3.2.1.6]	nuclear pore complex protein Nup98-Nup96	condensin complex subunit 1	protein transport protein SEC23	condensin complex subunit 3	protein-L-isoaspartate(D-aspartate) O-methyltransferase [EC:2.1.1.77]	structural maintenance of chromosome 1	DNA repair and recombination protein RAD52	glucosamine--fructose-6-phosphate aminotransferase (isomerizing) [EC:2.6.1.16]	spindle assembly checkpoint component MAD3
1	S181	88326	15.19	phospholipase C [EC:3.1.4.3]	protein phosphatase 1, catalytic subunit [EC:3.1.3.16]	arabinan endo-1,5-alpha-L-arabinosidase [EC:3.2.1.99]
1	S424	53612	25.33	X
1	S201	242152	35.46	U4/U6.U5 tri-snRNP-associated protein 3	succinate dehydrogenase (ubiquinone) membrane anchor subunit [EC:1.3.5.1]	battenin	glycerol kinase [EC:2.7.1.30]	small subunit ribosomal protein S30e	2-amino-4-hydroxy-6-hydroxymethyldihydropteridine diphosphokinase / dihydropteroate synthase [EC:2.7.6.3 2.5.1.15]	signal peptidase, endoplasmic reticulum-type [EC:3.4.-.-]	exopolyphosphatase [EC:3.6.1.11]	aquaglyceroporin related protein, other eukaryote	cohesin complex subunit SA-1/2	sphingolipid delta-4 desaturase [EC:1.14.-.-]	threonine synthase [EC:4.2.3.1]	F-box and WD-40 domain protein 1/11	translation initiation factor eIF-2 beta subunit	F-type H+-transporting ATPase subunit gamma [EC:3.6.3.14]	gluconolactonase [EC:3.1.1.17]	chromatin assembly factor 1 subunit B	large subunit ribosomal protein L27e	DNA-directed RNA polymerase II subunit I	mannose-6-phosphate isomerase [EC:5.3.1.8]	hexokinase [EC:2.7.1.1]	1-alkyl-2-acetylglycerophosphocholine esterase [EC:3.1.1.47]	cell division cycle 20, cofactor of APC complex	serine palmitoyltransferase [EC:2.3.1.50]	pre-mRNA-splicing factor CWC22	chromatin structure-remodeling complex protein RSC7
1	S138	110415	40.48	ubiquinol-cytochrome c reductase subunit 8 [EC:1.10.2.2]	myb proto-oncogene protein	phosphoinositide-3-kinase, regulatory subunit 4, p150 [EC:2.7.11.1]	threonyl-tRNA synthetase [EC:6.1.1.3]	cleavage stimulation factor subunit 2	SWI/SNF-related matrix-associated actin-dependent regulator of chromatin subfamily B member 1	DnaJ homolog subfamily C member 7	cytosolic nonspecific dipeptidase [EC:3.4.13.18 3.4.13.-]	double-strand break repair protein MRE11	large subunit ribosomal protein L21e	small subunit ribosomal protein S9e	FAD synthetase [EC:2.7.7.2]	GDP-L-fucose synthase [EC:1.1.1.271]
1	S409	150141	50.62	cystathionine gamma-synthase [EC:2.5.1.48]	DNA-directed RNA polymerase III subunit C31 [EC:2.7.7.6]	THO complex subunit 4	protein farnesyltransferase/geranylgeranyltransferase type-1 subunit alpha [EC:2.5.1.58 2.5.1.59]	protein CWC15	MFS transporter, SHS family, lactate transporter	NADPH2:quinone reductase [EC:1.6.5.5]	histone H2B	histone H2A	homoserine dehydrogenase [EC:1.1.1.3]	2-oxoglutarate dehydrogenase E2 component (dihydrolipoamide succinyltransferase) [EC:2.3.1.61]	COP9 signalosome complex subunit 3	oligosaccharyltransferase complex subunit delta (ribophorin II)	NADPH2 dehydrogenase [EC:1.6.99.1]	choline dehydrogenase [EC:1.1.99.1]	serine/threonine-protein kinase CAK1 [EC:2.7.11.22]
1	S367	23348	60.75	X
1	S139	77530	70.89	5-formyltetrahydrofolate cyclo-ligase [EC:6.3.3.2]	exonuclease 1 [EC:3.1.-.-]	3',5'-cyclic-nucleotide phosphodiesterase [EC:3.1.4.17]	histidyl-tRNA synthetase [EC:6.1.1.21]
1	S283	210490	75.91	chitin synthase [EC:2.4.1.16]	Rho family, other	DnaJ homolog subfamily C member 2	extracellular signal-regulated kinase 1/2 [EC:2.7.11.24]	NADH dehydrogenase (ubiquinone) Fe-S protein 1 [EC:1.6.5.3 1.6.99.3]	peptidylprolyl isomerase [EC:5.2.1.8]	alpha-1,3-mannosyltransferase [EC:2.4.1.-]	COP9 signalosome complex subunit 1	unc51-like kinase [EC:2.7.11.1]	WD repeat and SOF domain-containing protein 1	histone-lysine N-methyltransferase SETD1 [EC:2.1.1.43]	aldehyde dehydrogenase (NAD+) [EC:1.2.1.3]
1	S481	46051	80.92	nascent polypeptide-associated complex subunit beta	ATP-binding cassette, sub-family E, member 1	peptidyl-prolyl cis-trans isomerase NIMA-interacting 4 [EC:5.2.1.8]
1	S767	48797	96.4	isocitrate dehydrogenase [EC:1.1.1.42]	5-methyltetrahydropteroyltriglutamate--homocysteine methyltransferase [EC:2.1.1.14]
1	S76	82492	106.54	X
1	S38	82008	116.67	alpha-N-arabinofuranosidase [EC:3.2.1.55]
2	S197	10047	0	X
2	S150	115993	5.1	drg (GTP-binding protein)	sterol 3beta-glucosyltransferase [EC:2.4.1.173]	mitogen-activated protein kinase kinase kinase [EC:2.7.11.25]	MFS transporter, SP family, solute carrier family 2 (myo-inositol transporter), member 13	kinetochore protein Mis12/MTW1	3-oxoacyl-[acyl-carrier protein] reductase [EC:1.1.1.100]	ATP-binding cassette, subfamily D (ALD), member 2	DNA-directed RNA polymerase II subunit G	ubiquinol-cytochrome c reductase iron-sulfur subunit [EC:1.10.2.2]	U2 small nuclear ribonucleoprotein A'	template-activating factor I	chitin deacetylase [EC:3.5.1.41]	COP9 signalosome complex subunit 6
2	S107	101932	10.12	AP-3 complex subunit delta-1	pre-mRNA-processing factor 17	minichromosome maintenance protein 3	nuclear protein localization protein 4 homolog	lipoyl(octanoyl) transferase [EC:2.3.1.181]	peptidyl-prolyl isomerase H (cyclophilin H) [EC:5.2.1.8]	starch phosphorylase [EC:2.4.1.1]
2	S143	73227	10.12	farnesyl-diphosphate farnesyltransferase [EC:2.5.1.21]	branched-chain amino acid aminotransferase [EC:2.6.1.42]	Ino eighty subunit 1	large subunit ribosomal protein L28e	anaphase-promoting complex subunit 8	Ino eighty subunit 1
2	S297	250853	10.12	minichromosome maintenance protein 5 (cell division control protein 46)	AP-3 complex subunit sigma	V-type H+-transporting ATPase subunit F [EC:3.6.3.14]	histone H3	proteasome activator subunit 4	choline kinase [EC:2.7.1.32]	molecular chaperone DnaJ	casein kinase 2, alpha polypeptide [EC:2.7.11.1]	proteasome activator subunit 4	biotin synthetase [EC:2.8.1.6]	DNA-repair protein complementing XP-A cells	dynactin 6	small subunit ribosomal protein S27e	histone deacetylase 1/2 [EC:3.5.1.98]	GTP-binding protein	succinyl-CoA synthetase beta subunit [EC:6.2.1.4 6.2.1.5]	NADH dehydrogenase (ubiquinone) Fe-S protein 3 [EC:1.6.5.3 1.6.99.3]	pre-mRNA-splicing factor SPF27	peroxisomal membrane protein 4	Ras family, other	sentrin-specific protease 1 [EC:3.4.22.-]	peptidyl-tRNA hydrolase, PTH2 family [EC:3.1.1.29]	large subunit ribosomal protein L31e	ATP-dependent RNA helicase DDX18 [EC:3.6.4.13]	threonine aldolase [EC:4.1.2.5]	E3 ubiquitin-protein ligase RNF14 [EC:6.3.2.19]	V-type H+-transporting ATPase subunit C [EC:3.6.3.14]	thiosulfate/3-mercaptopyruvate sulfurtransferase [EC:2.8.1.1 2.8.1.2]	transcription initiation factor TFIID subunit D10	bromodomain-containing factor 1	20S proteasome subunit beta 3 [EC:3.4.25.1]	fanconi anemia group M protein [EC:3.6.1.-]	RNA-binding protein 26	6-phosphogluconate dehydrogenase [EC:1.1.1.44]	aurora kinase, other [EC:2.7.11.1]	6-phosphogluconolactonase [EC:3.1.1.31]	Ras-related protein Rab-7A	extracellular signal-regulated kinase 1/2 [EC:2.7.11.24]
2	S356	738584	10.12	priA	Ppa (Ser/Thr protein phosphotase 2A regulatory subunit A)	Shp (Small heme-binding protein 1)	urease accessory protein	AFG3 family protein [EC:3.4.24.-]	prefoldin beta subunit	gamma-glutamyltranspeptidase [EC:2.3.2.2]	charged multivesicular body protein 6	peptidyl-prolyl cis-trans isomerase-like 2 [EC:5.2.1.8]	recombining binding protein suppressor of hairless	pyruvate kinase [EC:2.7.1.40]	ribulose-phosphate 3-epimerase [EC:5.1.3.1]	cytochrome c oxidase subunit VIa [EC:1.9.3.1]	transcription initiation factor TFIID subunit D9	26S proteasome regulatory subunit N2	U6 snRNA-associated Sm-like protein LSm5	succinyl-CoA synthetase alpha subunit [EC:6.2.1.4 6.2.1.5]	nitrilase [EC:3.5.5.1]	mitogen-activated protein kinase kinase kinase [EC:2.7.11.1]	nuclear pore complex protein Nup155	mitogen-activated protein kinase kinase kinase [EC:2.7.11.1]	NADPH oxidase	mitotic spindle assembly checkpoint protein MAD2	transcription initiation factor TFIID subunit D4	large subunit ribosomal protein L13e	delta8-fatty-acid desaturase [EC:1.14.19.4]	glutamine amidotransferase / cyclase [EC:2.4.2.- 4.1.3.-]	D-3-phosphoglycerate dehydrogenase [EC:1.1.1.95]	DNA repair protein RAD51	large subunit ribosomal protein L4	small subunit ribosomal protein S16e	NADH dehydrogenase (ubiquinone) 1 alpha subcomplex 11 [EC:1.6.5.3]	polycomb protein EED	peroxin-16	protein inhibitor of activated STAT	kinesin family member C1	peptide chain release factor RF-1	molybdopterin synthase catalytic subunit [EC:2.-.-.-]	glutamine amidotransferase	phosphoacetylglucosamine mutase [EC:5.4.2.3]	ESCRT-I complex subunit TSG101	RNA-binding protein 39	Rab family, other	suppressor of G2 allele of SKP1	dihydrofolate reductase [EC:1.5.1.3]	protein phosphatase [EC:3.1.3.16]
2	S44	136047	10.12	saccharopine dehydrogenase (NAD+, L-lysine forming) [EC:1.5.1.7]	mitochondrial inner membrane protease subunit 1 [EC:3.4.99.-]	elongator complex protein 4	cytochrome-b5 reductase [EC:1.6.2.2]	tyrosine-protein phosphatase [EC:3.1.3.48]	ubiquitin B	dolichyl-phosphate-mannose-protein mannosyltransferase [EC:2.4.1.109]	small nuclear ribonucleoprotein D2	DNA-directed RNA polymerase II subunit H	protein phosphatase [EC:3.1.3.16]	cell division cycle 2-like [EC:2.7.11.22]	Rab family, other	cyclin H	transcription initiation factor TFIID subunit D7
2	S66	77663	10.12	prenylcysteine oxidase [EC:1.8.3.5]	L-ornithine N5-oxygenase [EC:1.13.12.-]	small subunit ribosomal protein S14e
2	S277	148642	15.14	S-formylglutathione hydrolase [EC:3.1.2.12]	ceramide glucosyltransferase [EC:2.4.1.80]	TatD DNase family protein [EC:3.1.21.-]	ubiquitin-conjugating enzyme E2 O [EC:6.3.2.19]	mitochondrial carrier protein, MC family	low molecular weight phosphotyrosine protein phosphatase [EC:3.1.3.2 3.1.3.48]	methylmalonate-semialdehyde dehydrogenase [EC:1.2.1.27]	phosphoglycerate mutase [EC:5.4.2.1]	60S ribosome subunit biogenesis protein NIP7
2	S499	266519	30.61	matA	exocyst complex component 4	triacylglycerol lipase [EC:3.1.1.3]	splicing factor 3A subunit 2	26S proteasome regulatory subunit N5	transitional endoplasmic reticulum ATPase	phosphatidylinositol glycan, class T	phosphoribosylamine--glycine ligase / phosphoribosylformylglycinamidine cyclo-ligase [EC:6.3.4.13 6.3.3.1]	glycerol-3-phosphate dehydrogenase (NAD+) [EC:1.1.1.8]	syntaxin 5	proteasome activator subunit 2 (PA28 beta)	transcription initiation factor TFIID subunit D1	1-acylglycerone phosphate reductase [EC:1.1.1.101]	seryl-tRNA synthetase [EC:6.1.1.11]	replication factor C subunit 2/4	DNA-directed RNA Polymerase II subunit F	uroporphyrin-III C-methyltransferase [EC:2.1.1.107]	meiotic recombination protein DMC1	pyridoxine 4-dehydrogenase [EC:1.1.1.65]	NADH dehydrogenase [EC:1.6.99.3]	mitotic spindle assembly checkpoint protein MAD2B	DNA-directed RNA polymerase II subunit B [EC:2.7.7.6]
2	S175	364330	35.63	HMG box factor, other	poly [ADP-ribose] polymerase [EC:2.4.2.30]	microfibrillar-associated protein 1	proteasome maturation protein	iron-sulfur cluster assembly protein	homoserine kinase [EC:2.7.1.39]	ubiquitin carboxyl-terminal hydrolase 22/27/51 [EC:3.1.2.15]	tRNA(His) guanylyltransferase [EC:2.7.7.-]	unspecific monooxygenase [EC:1.14.14.1]	hydroxymethylbilane synthase [EC:2.5.1.61]	ubiquitin-conjugating enzyme E2 W [EC:6.3.2.19]	beta-1,4-mannosyltransferase [EC:2.4.1.142]	dynein heavy chain 1, cytosolic	small nuclear ribonucleoprotein E	peroxin-10	formamidopyrimidine-DNA glycosylase [EC:3.2.2.23 4.2.99.18]	negative regulator of the PHO system [EC:2.7.11.22]	ATP-dependent RNA helicase UAP56/SUB2 [EC:3.6.4.13]	mitochondrial dicarboxylate carrier	tRNA nucleotidyltransferase (CCA-adding enzyme) [EC:2.7.7.72 3.1.3.- 3.1.4.-]	vacuolar protein 8	Rab family, other	chromatin structure-remodeling complex subunit RSC1/2	alanine transaminase [EC:2.6.1.2]	actin related protein 2/3 complex, subunit 1A/1B	riboflavin synthase beta chain [EC:2.5.1.-]	apyrase [EC:3.6.1.5]	small subunit ribosomal protein S26e	pyridoxine 4-dehydrogenase [EC:1.1.1.65]	ESCRT-I complex subunit VPS28	replication factor A1	indoleamine 2,3-dioxygenase [EC:1.13.11.52]	splicing factor, arginine/serine-rich 1/9	cysteine desulfurase [EC:2.8.1.7]	2-isopropylmalate synthase [EC:2.3.3.13]	glutamyl-tRNA synthetase [EC:6.1.1.17]	minichromosome maintenance protein 7 (cell division control protein 47)	DNA (cytosine-5-)-methyltransferase [EC:2.1.1.37]	20S proteasome subunit beta 2 [EC:3.4.25.1]	metallothionein expression activator	mitochondrial carrier protein, MC family	Rab family, other
2	S247	102363	35.63	beta-glucosidase [EC:3.2.1.21]
2	S72	36911	40.68	small subunit ribosomal protein S5e
2	S172	63192	45.8	endonuclease III [EC:4.2.99.18]	aspergillopepsin I [EC:3.4.23.18]
2	S310	13019	50.88	ribonuclease HI [EC:3.1.26.4]
2	S340	34960	55.92	GMP synthase (glutamine-hydrolysing) [EC:6.3.5.2]	peroxisomal 2,4-dienoyl-CoA reductase [EC:1.3.1.34]
2	S553	42814	55.92	glycine dehydrogenase [EC:1.4.4.2]	protein transport protein SEC61 subunit gamma and related proteins	protein FAM32A	mitochondrial intermediate peptidase [EC:3.4.24.59]	aarF domain-containing kinase
2	S32	91527	66.05	UDPglucose 6-dehydrogenase [EC:1.1.1.22]	V-type H+-transporting ATPase subunit I [EC:3.6.3.14]	elongation factor EF-3	DNA-directed RNA polymerase III subunit C11 [EC:2.7.7.6]	ribose-phosphate pyrophosphokinase [EC:2.7.6.1]	glutamate 5-kinase [EC:2.7.2.11]
2	S121	62208	71.34	elongation factor EF-2 [EC:3.6.5.3]	SHO1 osmosensor	bis(5'-adenosyl)-triphosphatase [EC:3.6.1.29]
2	S135	15207	71.34	X
2	S140	317962	71.34	glucose repression mediator protein	T-complex protein 1 subunit eta	splicing factor 3B subunit 5	exosome complex protein LRP1	isocitrate lyase [EC:4.1.3.1]	type II pantothenate kinase [EC:2.7.1.33]	chitin synthase [EC:2.4.1.16]	casein kinase 1 [EC:2.7.11.1]	ornithine cyclodeaminase [EC:4.3.1.12]	origin recognition complex subunit 2	DASH complex subunit DAM1	methionyl-tRNA synthetase [EC:6.1.1.10]	transcription initiation factor TFIID subunit D2	1-phosphatidylinositol-3-phosphate 5-kinase [EC:2.7.1.150]	COP9 signalosome complex subunit 2	guanine nucleotide binding protein (G protein), beta 1	U4/U6.U5 tri-snRNP-associated protein 2	large subunit ribosomal protein L1	nuclear pore complex protein Nup188	Rab family, other	antiviral helicase SKI2 [EC:3.6.1.-]	prefoldin subunit 1	116 kDa U5 small nuclear ribonucleoprotein component	calnexin	guanine nucleotide binding protein (G protein), alpha, other	DNA (cytosine-5-)-methyltransferase [EC:2.1.1.37]	phosphopantothenoylcysteine decarboxylase [EC:4.1.1.36]
2	S260	90418	71.34	histone acetyltransferase 1 [EC:2.3.1.48]	guanosine-diphosphatase [EC:3.6.1.42]	adenosylmethionine-8-amino-7-oxononanoate aminotransferase [EC:2.6.1.62]	endoribonuclease Dicer [EC:3.1.26.-]	serine/threonine kinase 32 [EC:2.7.11.1]	glutathione reductase (NADPH) [EC:1.8.1.7]	cell cycle checkpoint protein [EC:3.1.11.2]	splicing factor 3B subunit 4	cell division control protein 42
2	S278	146049	71.34	UDP-N-acetylglucosamine pyrophosphorylase [EC:2.7.7.23]	mitochondrial processing peptidase [EC:3.4.24.64]	dihydroceramidase [EC:3.5.1.-]	elongation factor EF-Ts	chromatin structure-remodeling complex subunit RSC4	alpha-1,2-mannosyltransferase [EC:2.4.1.-]	thioredoxin 1	inorganic pyrophosphatase [EC:3.6.1.1]	2-dehydropantoate 2-reductase [EC:1.1.1.169]	N-acetylglucosaminylphosphatidylinositol deacetylase [EC:3.5.1.89]	vacuolar protein sorting-associated protein VTA1	dCMP deaminase [EC:3.5.4.12]	para-aminobenzoate synthetase [EC:2.6.1.85]	chromatin structure-remodeling complex subunit RSC9	F-box protein 21	ubiquitin-conjugating enzyme E2 M [EC:6.3.2.19]
2	S346	188674	71.34	breast cancer 2 susceptibility protein	tRNA (adenine-N(1)-)-methyltransferase non-catalytic subunit	riboflavin synthase alpha chain [EC:2.5.1.9]	molybdenum cofactor biosynthesis protein	golgi SNAP receptor complex member 1	ATP-dependent RNA helicase DHX8/PRP22 [EC:3.6.4.13]	NTF2-related export protein 1/2	methionyl aminopeptidase [EC:3.4.11.18]	AP2-associated kinase [EC:2.7.11.1]	paired amphipathic helix protein Sin3a	agmatinase [EC:3.5.3.11]	DNA replication ATP-dependent helicase Dna2 [EC:3.6.1.-]	transducin (beta)-like 1	WD repeat-containing protein 23	large subunit ribosomal protein LP1
2	S380	78961	71.34	alpha-glucosidase [EC:3.2.1.20]
2	S384	85594	71.34	tryptophanyl-tRNA synthetase [EC:6.1.1.2]	transcription initiation factor TFIID TATA-box-binding protein	dynamin GTPase [EC:3.6.5.5]	E3 ubiquitin-protein ligase RAD18 [EC:6.3.2.19]	CCR4-NOT transcription complex subunit 4 [EC:6.3.2.19]	uracil-DNA glycosylase [EC:3.2.2.-]	triacylglycerol lipase [EC:3.1.1.3]	crossover junction endonuclease MUS81 [EC:3.1.22.-]	PAB-dependent poly(A)-specific ribonuclease subunit 2 [EC:3.1.13.4]	PAB-dependent poly(A)-specific ribonuclease subunit 2 [EC:3.1.13.4]	alpha-amylase [EC:3.2.1.1]
2	S422	49135	71.34	ATP-binding cassette, sub-family F, member 3	DNA topoisomerase II [EC:5.99.1.3]	ATP-binding cassette, sub-family F, member 2	large subunit ribosomal protein L4e	thymidylate synthase [EC:2.1.1.45]
2	S446	57852	71.34	sodium/potassium-transporting ATPase subunit alpha [EC:3.6.3.9]	adenylate kinase [EC:2.7.4.3]	oligosaccharyltransferase complex subunit beta	C-5 sterol desaturase [EC:1.3.3.-]	insulysin [EC:3.4.24.56]	cyclin-dependent kinase regulatory subunit CKS1
2	S501	27148	71.34	aspergillopepsin I [EC:3.4.23.18]
2	S502	142155	71.34	alcohol dehydrogenase, propanol-preferring [EC:1.1.1.1]	ribosomal RNA large subunit methyltransferase F [EC:2.1.1.181]	DnaJ homolog subfamily C member 19	esterase / lipase [EC:3.1.1.-]
2	S531	21310	71.34	inhibitor of growth protein 3	cytidine deaminase [EC:3.5.4.5]	pre-mRNA 3'-end-processing factor FIP1	squalene monooxygenase [EC:1.14.99.7]
2	S548	34009	71.34	chorismate synthase [EC:4.2.3.5]
2	S657	67596	71.34	2-oxoisovalerate dehydrogenase E1 component, beta subunit [EC:1.2.4.4]	phosphatidylinositol 4-kinase [EC:2.7.1.67]	kexin [EC:3.4.21.61]	methylenetetrahydrofolate reductase (NADPH) [EC:1.5.1.20]
2	S691	12683	71.34	X
2	S90	79688	71.34	peptide chain release factor eRF subunit 1	C-22 sterol desaturase [EC:1.14.14.-]	kinetochore protein Spc7/SPC105	translation initiation factor eIF-4A	ATP synthase mitochondrial F1 complex assembly factor 1	carboxylesterase [EC:3.1.1.1]	alpha-1,2-glucosyltransferase [EC:2.4.1.-]	taurine dioxygenase [EC:1.14.11.17]	pre-mRNA-processing factor 19 [EC:6.3.2.19]	Myb-like DNA-binding protein BAS1
2	S462	258212	81.26	translation initiation factor eIF-2B gamma subunit	glucose-6-phosphate isomerase [EC:5.3.1.9]	hydroxyacylglutathione hydrolase [EC:3.1.2.6]	HMG box factor, other	signal recognition particle receptor subunit alpha	SNW domain-containing protein 1	pyridoxine biosynthesis protein [EC:4.-.-.-]	Ras-related protein Rab-1A	microsomal epoxide hydrolase [EC:3.3.2.9]	long-chain acyl-CoA synthetase [EC:6.2.1.3]	endothelin-converting enzyme [EC:3.4.24.71]	imidazoleglycerol-phosphate dehydratase [EC:4.2.1.19]	cell division control protein 45	translation initiation factor IF-2	G protein beta subunit-like	glutamate synthase (NADPH/NADH) [EC:1.4.1.13 1.4.1.14]	N-acetyltransferase [EC:2.3.1.-]	NADPH oxidase	chromatin modification-related protein VID21	actin related protein 2/3 complex, subunit 5	formamidase [EC:3.5.1.49]	3-oxoacid CoA-transferase [EC:2.8.3.5]	polygalacturonase [EC:3.2.1.15]	PTK9 protein tyrosine kinase 9	ubiquitin-like protein Nedd8	histone deacetylase complex subunit SAP18
2	S222	162422	86.27	peroxin-6	H/ACA ribonucleoprotein complex subunit 1	AP-2 complex subunit mu-1	prolyl-tRNA synthetase [EC:6.1.1.15]	DnaJ homolog subfamily A member 2	nitrilase [EC:3.5.5.1]	phosphoglycerate kinase [EC:2.7.2.3]	F-box and leucine-rich repeat protein 10/11 [EC:1.14.11.27]	mitochondrial processing peptidase [EC:3.4.24.64]	transcription initiation factor TFIIB	cytokinesis protein	spermidine synthase [EC:2.5.1.16]	aspartate-semialdehyde dehydrogenase [EC:1.2.1.11]	ubiquinone biosynthesis monooxygenase Coq7 [EC:1.14.13.-]	ribonuclease Z [EC:3.1.26.11]	glycogen synthase kinase 3 beta [EC:2.7.11.26]	F-box and WD-40 domain protein MET30	mannosyl-oligosaccharide glucosidase [EC:3.2.1.106]	GABA(A) receptor-associated protein (autophagy-related protein 8)	DNA polymerase delta subunit 2	kinetochore protein Nuf2	splicing factor 3A subunit 1	ubiquitin-conjugating enzyme E2 J1 [EC:6.3.2.19]	methylsterol monooxygenase [EC:1.14.13.72]	serine-threonine kinase receptor-associated protein	sulfate permease, SulP family	RNA-binding protein Musashi	nucleoside-diphosphate kinase [EC:2.7.4.6]	ubiquinol-cytochrome c reductase subunit 7 [EC:1.10.2.2]	transketolase [EC:2.2.1.1]	ATP-dependent RNA helicase DOB1 [EC:3.6.4.13]
2	S243	317433	86.27	pre-mRNA-splicing factor SYF1	geranylgeranyl transferase type-2 subunit alpha [EC:2.5.1.60]	cytochrome c heme-lyase [EC:4.4.1.17]	20S proteasome subunit alpha 4 [EC:3.4.25.1]	CDK-activating kinase assembly factor MAT1	protein kinase A [EC:2.7.11.11]	protein-serine/threonine kinase [EC:2.7.11.-]	splicing factor 1	3-hydroxyisobutyrate dehydrogenase [EC:1.1.1.31]	DNA-directed RNA polymerase III subunit C3 [EC:2.7.7.6]	cytochrome c oxidase subunit IV [EC:1.9.3.1]	cellular nucleic acid-binding protein	ribonuclease P subunit Rpp30 [EC:3.1.26.5]	3-deoxy-7-phosphoheptulonate synthase [EC:2.5.1.54]	4-hydroxybenzoate hexaprenyltransferase [EC:2.5.1.-]	dual specificity phosphatase [EC:3.1.3.16 3.1.3.48]	tubulin gamma	DNA excision repair protein ERCC-3 [EC:3.6.1.-]	alpha-mannosidase [EC:3.2.1.24]	septum formation protein	endonuclease [EC:3.1.30.-]	exosome complex exonuclease DIS3/RRP44 [EC:3.1.13.-]	V-type H+-transporting ATPase 54 kD subunit [EC:3.6.3.14]	ubiquitin-conjugating enzyme E2 C [EC:6.3.2.19]	3',5'-cyclic-nucleotide phosphodiesterase [EC:3.1.4.17]	CCR4-NOT transcription complex subunit 1	RNA 3'-terminal phosphate cyclase [EC:6.5.1.4]
2	S764	289122	86.27	GINS complex subunit 4	protein OS-9	kynurenine 3-monooxygenase [EC:1.14.13.9]	kynureninase [EC:3.7.1.3]	translation initiation factor eIF-2B epsilon subunit	phosphatidylserine synthase [EC:2.7.8.8]	DNA primase large subunit [EC:2.7.7.-]	ubiquitin carboxyl-terminal hydrolase 7 [EC:3.1.2.15]	translocation protein SEC66	citrate synthase [EC:2.3.3.1]	protein phosphatase 2 (formerly 2A), regulatory subunit B'	heat shock 70kDa protein 1/8	alkaline phosphatase D [EC:3.1.3.1]	succinate dehydrogenase (ubiquinone) flavoprotein subunit [EC:1.3.5.1]	splicing factor 45	small subunit ribosomal protein S21e	aprataxin [EC:3.-.-.-]	TRIAD3; E3 ubiquitin-protein ligase RNF216 [EC:6.3.2.19]	histone H1/5	AP-3 complex subunit beta	replication factor A2	Ca2+ transporting ATPase, sarcoplasmic/endoplasmic reticulum [EC:3.6.3.8]	anthranilate synthase component I [EC:4.1.3.27]	small subunit ribosomal protein S2	heat shock 70kDa protein 1/8	kinetochore protein Spc24, fungi type	aminopeptidase [EC:3.4.11.-]	mRNA (guanine-N7-)-methyltransferase [EC:2.1.1.56]	E3 ubiquitin-protein ligase NEDD4 [EC:6.3.2.19]	kinetochore protein NDC80	replication factor C subunit 2/4	chitin synthase [EC:2.4.1.16]	NADH dehydrogenase (ubiquinone) flavoprotein 2 [EC:1.6.5.3 1.6.99.3]	glutamate decarboxylase [EC:4.1.1.15]
2	S221	13397	91.34	X
3	S685	6014	0	X
3	S224	3158	15.27	X
3	S743	35842	15.27	X
3	S594	2089	25.4	X
3	S472	3627	35.54	X
3	S618	9223	40.56	X
3	S514	17553	50.69	X
3	S198	101862	55.71	sentrin-specific protease 7 [EC:3.4.22.-]
3	S133	3251	60.73	X
3	S374	14901	60.73	chloride channel, other eukaryote
3	S510	4783	60.73	X
3	S586	8442	60.73	X
3	S673	3380	60.73	X
3	S678	7785	60.73	X
3	S71	3695	60.73	X
3	S744	3605	60.73	X
3	S84	2689	60.73	X
3	S122	3312	61.16	X
3	S729	27878	70.85	ATP-binding cassette, subfamily B (MDR/TAP), member 10
3	S350	27226	75.86	serine palmitoyltransferase [EC:2.3.1.50]
3	S637	2172	75.86	X
3	S718	10395	80.88	X
4	S431	111913	0	lysine 2,3-aminomutase [EC:5.4.3.2]	ubiquitin carboxyl-terminal hydrolase 8 [EC:3.1.2.15]
4	S704	200367	0	transitional endoplasmic reticulum ATPase	ribosomal RNA large subunit methyltransferase E [EC:2.1.1.-]	G patch domain-containing protein 1	carbonic anhydrase [EC:4.2.1.1]	alpha-1,3-glucan synthase [EC:2.4.1.183]	succinate dehydrogenase (ubiquinone) flavoprotein subunit [EC:1.3.5.1]
4	S390	88638	5.02	pyridoxine kinase [EC:2.7.1.35]	F-type H+-transporting ATPase subunit b [EC:3.6.3.14]	protein disulfide-isomerase A6 [EC:5.3.4.1]	dipeptidyl aminopeptidase [EC:3.4.14.-]
4	S536	170056	10.03	mitochondrial chaperone BCS1	dynamin GTPase [EC:3.6.5.5]	F-box and WD-40 domain protein CDC4	ESCRT-II complex subunit VPS25	E3 ubiquitin-protein ligase UBR1 [EC:6.3.2.19]	large subunit ribosomal protein L11e	vesicle transport through interaction with t-SNAREs 1	cardiolipin synthase [EC:2.7.8.-]	hydroxymethylglutaryl-CoA synthase [EC:2.3.3.10]	ubiquitin-protein ligase E3 C [EC:6.3.2.19]
4	S87	19687	10.97	X
4	S492	81866	25.48	mitochondrial ABC transporter ATM	dimethylaniline monooxygenase (N-oxide forming) [EC:1.14.13.8]
4	S597	32204	35.85	arginyl-tRNA synthetase [EC:6.1.1.19]	peptidyl-prolyl cis-trans isomerase-like 4 [EC:5.2.1.8]
4	S288	42234	44.78	chromatin structure-remodeling complex subunit SFH1	kynurenine aminotransferase [EC:2.6.1.7]	U4/U6 small nuclear ribonucleoprotein PRP4
4	S35	149891	44.78	delta24(24(1))-sterol reductase [EC:1.3.1.71]	ubiquilin	centromere/kinetochore protein ZW10	hexaprenyl-diphosphate synthase [EC:2.5.1.82 2.5.1.83]	protein phosphatase 2 (formerly 2A), regulatory subunit B	DnaJ homolog subfamily B member 12	small subunit ribosomal protein S10e	F-box protein 9	sterol O-acyltransferase [EC:2.3.1.26]	replication factor C subunit 3/5	small subunit ribosomal protein S27Ae	endo-1,3(4)-beta-glucanase [EC:3.2.1.6]	peroxin-7	dolichyldiphosphatase [EC:3.6.1.43]	phosphoglucomutase [EC:5.4.2.2]
4	S433	6042	44.78	X
4	S596	45555	44.78	adenylate cyclase [EC:4.6.1.1]
4	S689	119166	44.78	Cu2+-exporting ATPase [EC:3.6.3.4]	3-demethylubiquinone-9 3-methyltransferase [EC:2.1.1.- 2.1.1.64]	tRNA-dihydrouridine synthase 3 [EC:1.-.-.-]	peptidyl-tRNA hydrolase, PTH1 family [EC:3.1.1.29]	cysteine synthase A [EC:2.5.1.47]	dolichyl-phosphate-mannose-protein mannosyltransferase [EC:2.4.1.109]	cystathionine beta-synthase [EC:4.2.1.22]	ataxia telangectasia mutated family protein [EC:2.7.11.1]	p21-activated kinase 1 [EC:2.7.11.1]	DNA polymerase delta subunit 4	prostaglandin-endoperoxide synthase 2 [EC:1.14.99.1]
4	S73	111442	44.78	E3 ubiquitin-protein ligase TRIP12 [EC:6.3.2.19]	pre-mRNA-processing factor 6	chitin deacetylase [EC:3.5.1.41]	26S proteasome regulatory subunit T4	tuftelin-interacting protein 11	cytochrome c heme-lyase [EC:4.4.1.17]	ubiquitin carboxyl-terminal hydrolase 36/42 [EC:3.1.2.15]
4	S766	181789	44.78	acetyl-CoA acyltransferase [EC:2.3.1.16]	ubiquitin carboxyl-terminal hydrolase 4/11/15 [EC:3.1.2.15]	glucose repression mediator protein	26S proteasome regulatory subunit N6	DNA-directed RNA polymerase II subunit D	tRNA pseudouridine synthase A [EC:5.4.99.12]	xylulokinase [EC:2.7.1.17]	methylenetetrahydrofolate reductase (NADPH) [EC:1.5.1.20]	actin-related protein 8	FKBP12-rapamycin complex-associated protein
4	S194	15533	57.59	26S proteasome regulatory subunit N8
5	S508	65797	0	NADH dehydrogenase [EC:1.6.5.3]	cyclin-dependent kinase 7 [EC:2.7.11.22]	beta-mannosidase [EC:3.2.1.25]	DnaJ homolog subfamily C member 9	queuine tRNA-ribosyltransferase [EC:2.4.2.29]	mannosyl-oligosaccharide alpha-1,2-mannosidase [EC:3.2.1.113]	large subunit ribosomal protein L37Ae	small subunit ribosomal protein S4e	translocation protein SEC63
5	S401	242120	9.49	HAT1-interacting factor 1	glutamate-5-semialdehyde dehydrogenase [EC:1.2.1.41]	1-phosphatidylinositol-4,5-bisphosphate phosphodiesterase [EC:3.1.4.11]	tyrosyl-DNA phosphodiesterase 1 [EC:3.1.4.-]	DnaJ homolog subfamily C member 16	BRCA1-associated protein [EC:6.3.2.19]	condensin complex subunit 2	large subunit ribosomal protein L30e	actin-related protein 9	DNA polymerase delta subunit 1 [EC:2.7.7.7]	phosphomannomutase [EC:5.4.2.8]	ubiquinol-cytochrome c reductase cytochrome c1 subunit [EC:1.10.2.2]	alanine-glyoxylate transaminase / serine-glyoxylate transaminase / serine-pyruvate transaminase [EC:2.6.1.44 2.6.1.45 2.6.1.51]	sulfite reductase (NADPH) hemoprotein beta-component [EC:1.8.1.2]	clathrin, heavy polypeptide	Rho family, other	small nuclear ribonucleoprotein D1	asparaginyl-tRNA synthetase [EC:6.1.1.22]	peptide-methionine (S)-S-oxide reductase [EC:1.8.4.11]	proliferating cell nuclear antigen	RalA-binding protein 1	mortality factor 4-like protein 1	20S proteasome subunit beta 7 [EC:3.4.25.1]	protein phosphatase [EC:3.1.3.16]
5	S415	29650	9.49	translation initiation factor eIF-4E	pre-mRNA-processing factor 40	F-type H+-transporting ATPase subunit alpha [EC:3.6.3.14]	glycerol kinase [EC:2.7.1.30]
5	S461	303379	20.47	argininosuccinate synthase [EC:6.3.4.5]	tRNA-dihydrouridine synthase 1 [EC:1.-.-.-]	mannitol-1-phosphate 5-dehydrogenase [EC:1.1.1.17]	3,4-dihydroxy 2-butanone 4-phosphate synthase [EC:4.1.99.12]	charged multivesicular body protein 4	U2 small nuclear ribonucleoprotein B''	casein kinase 2, beta polypeptide	beta-mannosidase [EC:3.2.1.25]	Ras homolog enriched in brain	chitin synthase [EC:2.4.1.16]	cellular nucleic acid-binding protein	aromatic amino acid aminotransferase I [EC:2.6.1.57 2.6.1.27 2.6.1.5]	deoxyhypusine synthase [EC:2.5.1.46]	G1 to S phase transition protein	solute carrier family 25 member 17	transcription elongation regulator 1	IQ motif containing GTPase activating protein	Cu2+-exporting ATPase [EC:3.6.3.4]	oligosaccharyltransferase complex subunit alpha (ribophorin I)	hydroxyacid-oxoacid transhydrogenase [EC:1.1.99.24]	exosome complex component RRP4	phosphoribosylformimino-5-aminoimidazole carboxamide ribotide isomerase [EC:5.3.1.16]	protein-tyrosine phosphatase [EC:3.1.3.48]	large subunit ribosomal protein L35e	transcription initiation factor TFIIF alpha subunit	geranylgeranyl transferase type-2 subunit beta [EC:2.5.1.60]	glucose-6-phosphate 1-dehydrogenase [EC:1.1.1.49]	THO complex subunit 5	ubiquitin-conjugating enzyme E2 H [EC:6.3.2.19]	acetoacetyl-CoA synthetase [EC:6.2.1.16]	endopolyphosphatase [EC:3.6.1.10]	regulatory factor X, other	H/ACA ribonucleoprotein complex subunit 2
5	S413	103336	25.48	serine/threonine kinase 32 [EC:2.7.11.1]	guanylate kinase [EC:2.7.4.8]	mitochondrial carrier protein, MC family	DNA replication regulator DPB11	DNA topoisomerase 2-associated protein PAT1	glycogen debranching enzyme [EC:2.4.1.25 3.2.1.33]
5	S113	181616	30.5	Gly-Xaa carboxypeptidase [EC:3.4.17.4]	splicing factor U2AF 65 kDa subunit	fumarate hydratase, class II [EC:4.2.1.2]	symplekin	V-type H+-transporting ATPase subunit G [EC:3.6.3.14]	extracellular signal-regulated kinase 1/2 [EC:2.7.11.24]	farnesyl diphosphate synthase [EC:2.5.1.1 2.5.1.10]	extracellular signal-regulated kinase 1/2 [EC:2.7.11.24]	small subunit ribosomal protein S15e	large subunit ribosomal protein LP2	sterol 24-C-methyltransferase [EC:2.1.1.41]	large subunit ribosomal protein L15e	gamma-glutamyltranspeptidase [EC:2.3.2.2]	gamma-glutamyltranspeptidase [EC:2.3.2.2]	RING finger protein 113A	mitochondrial trans-2-enoyl-CoA reductase [EC:1.3.1.38]	CCR4-NOT transcription complex subunit 9	C4-hydroxylase [EC:1.14.-.-]	ubiquitin carboxyl-terminal hydrolase L3 [EC:3.4.19.12]	pyruvate carboxylase [EC:6.4.1.1]
5	S306	52049	30.5	large subunit ribosomal protein L10e	2'-phosphotransferase [EC:2.7.1.160]	monothiol glutaredoxin	3-hydroxyacyl-CoA dehydrogenase [EC:1.1.1.35]	3-hydroxyacyl-CoA dehydrogenase [EC:1.1.1.35]
5	S335	118964	30.5	E3 ubiquitin-protein ligase MARCH6 [EC:6.3.2.19]	RNA-binding protein 8A	tripeptidyl-peptidase I [EC:3.4.14.9]	NAD-dependent histone deacetylase SIR2 [EC:3.5.1.-]	histone H3	histone H4	nuclear pore complex protein Nup85	histone H4	histone H3	rhomboid-like protein [EC:3.4.21.105]	fructose-bisphosphate aldolase, class II [EC:4.1.2.13]
5	S476	197116	30.5	lcc7 (Laccase)	1-aminocyclopropane-1-carboxylate deaminase [EC:3.5.99.7]	CDP-diacylglycerol--glycerol-3-phosphate 3-phosphatidyltransferase [EC:2.7.8.5]	ubiquitin-conjugating enzyme E2 J2 [EC:6.3.2.19]	protochlorophyllide reductase [EC:1.3.1.33]	alcohol dehydrogenase (NADP+) [EC:1.1.1.2]	peptidyl-prolyl cis-trans isomerase SDCCAG10 [EC:5.2.1.8]	structural maintenance of chromosome 2	peroxiredoxin Q/BCP [EC:1.11.1.15]	DNA polymerase alpha subunit A [EC:2.7.7.7]	ATP-dependent RNA helicase [EC:3.6.4.13]	transcription factor SPT20
5	S48	44358	30.5	P450 monooxygenase	Oxidoreductase	tryptophan aminotransferase [EC:2.6.1.27]
5	S683	192668	30.5	ubiquinone biosynthesis monooxygenase Coq6 [EC:1.14.13.-]	dynein light chain LC8-type	scavenger mRNA-decapping enzyme DcpS [EC:3.-.-.-]	acetyl-CoA carboxylase / biotin carboxylase [EC:6.4.1.2 6.3.4.14]	NAD+ synthase (glutamine-hydrolysing) [EC:6.3.5.1]	1-phosphatidylinositol phosphodiesterase [EC:4.6.1.13]	cysteinyl-tRNA synthetase [EC:6.1.1.16]	alpha-1,3/alpha-1,6-mannosyltransferase [EC:2.4.1.132 2.4.1.-]	Gly-Xaa carboxypeptidase [EC:3.4.17.4]	actin related protein 2/3 complex, subunit 2	DNA ligase 4 [EC:6.5.1.1]	forkhead transcription factor HCM1	phosphoribosylaminoimidazolecarboxamide formyltransferase / IMP cyclohydrolase [EC:2.1.2.3 3.5.4.10]	Trp repressor binding protein	AP-1 complex subunit gamma-1	DNA excision repair protein ERCC-4 [EC:3.1.-.-]
5	S562	10674	37.01	X
5	S730	32878	48.69	dihydroorotate oxidase [EC:1.3.3.1]
6	S119	42818	0	HMG box factor, other
6	S419	79816	0	X
6	S416	68045	8.4	alpha-1,6-mannosyltransferase [EC:2.4.1.130]
6	S235	118761	13.42	L-lactate dehydrogenase (cytochrome) [EC:1.1.2.3]	dynactin 5	translation initiation factor eIF-4F	pheromone a factor receptor	large subunit ribosomal protein L23e	malate dehydrogenase (oxaloacetate-decarboxylating)(NADP+) [EC:1.1.1.40]
6	S598	41698	13.42	X
6	S166	415583	23.56	calcium/calmodulin-dependent protein kinase kinase [EC:2.7.11.17]	regulator of nonsense transcripts 2	alpha-1,2-mannosyltransferase [EC:2.4.1.-]	golgi SNAP receptor complex member 2	ubiquitin C	histone-lysine N-methyltransferase SUV420H [EC:2.1.1.43]	peptidylprolyl isomerase [EC:5.2.1.8]	actin related protein 2/3 complex, subunit 4	small subunit ribosomal protein S5e	mitogen-activated protein kinase organizer 1	U6 snRNA-associated Sm-like protein LSm2	small subunit ribosomal protein S8e	carbamoyl-phosphate synthase small subunit [EC:6.3.5.5]	porphobilinogen synthase [EC:4.2.1.24]	mitosis inhibitor protein kinase SWE1 [EC:2.7.11.1]	mitogen-activated protein kinase kinase [EC:2.7.12.2]	dual-specificity tyrosine-(Y)-phosphorylation regulated kinase [EC:2.7.12.1]	histone acetyltransferase HTATIP [EC:2.3.1.48]	peptidyl-prolyl cis-trans isomerase B (cyclophilin B) [EC:5.2.1.8]	histone acetyltransferase [EC:2.3.1.48]	formate dehydrogenase [EC:1.2.1.2]	U4/U6.U5 tri-snRNP component SNU23	isoleucyl-tRNA synthetase [EC:6.1.1.5]	transcription initiation factor TFIIH subunit H1	homeobox protein cut-like	allantoicase [EC:3.5.3.4]	peroxin-5	transcription initiation factor TFIIH subunit H3	chromodomain-helicase-DNA-binding protein 1 [EC:3.6.4.12]	pre-mRNA-processing factor SLU7	2-methylcitrate dehydratase [EC:4.2.1.79]	sulfate adenylyltransferase [EC:2.7.7.4]	DNA/RNA-binding protein KIN17	protein phosphatase 5 [EC:3.1.3.16]	mitogen-activated protein kinase kinase [EC:2.7.12.2]	DNA ligase 1 [EC:6.5.1.1]	elongation factor EF-3	proteasome assembly chaperone 2	electron transfer flavoprotein alpha subunit	peroxin-5	prephenate dehydrogenase (NADP+) [EC:1.3.1.13]	ATP adenylyltransferase [EC:2.7.7.53]	DNA polymerase kappa subunit [EC:2.7.7.7]	beclin 1	glutamate--cysteine ligase catalytic subunit [EC:6.3.2.2]	F-type H+-transporting ATPase subunit delta [EC:3.6.3.14]
6	S322	76523	23.56	cohesin complex subunit SCC1	alpha-galactosidase [EC:3.2.1.22]	3-hydroxy acyl-CoA dehydratase [EC:4.2.1.-]
6	S336	222125	23.56	minichromosome maintenance protein 2	transcription initiation factor TFIIH subunit H2	histone deacetylase 6/10 [EC:3.5.1.98]	DNA excision repair protein ERCC-1	small nuclear ribonucleoprotein D3	galactokinase [EC:2.7.1.6]	beta-1,4-N-acetylglucosaminyltransferase [EC:2.4.1.141]	threonine dehydratase [EC:4.3.1.19]	small subunit ribosomal protein S23e	DNA topoisomerase I [EC:5.99.1.2]	tyrosyl-tRNA synthetase [EC:6.1.1.1]	Ataxin-3 [EC:3.4.22.-]	allantoinase [EC:3.5.2.5]	U6 snRNA-associated Sm-like protein LSm4	aspartyl-tRNA(Asn)/glutamyl-tRNA (Gln) amidotransferase subunit B [EC:6.3.5.6 6.3.5.7]	aarF domain-containing kinase	E3 ubiquitin-protein ligase HUWE1 [EC:6.3.2.19]	NADPH2:quinone reductase [EC:1.6.5.5]
6	S379	131473	23.56	methylisocitrate lyase [EC:4.1.3.30]	HIV Tat-specific factor 1	NADH dehydrogenase [EC:1.6.5.3]	DNA-3-methyladenine glycosylase II [EC:3.2.2.21]	NADH dehydrogenase (ubiquinone) Fe-S protein 7 [EC:1.6.5.3 1.6.99.3]	chitinase [EC:3.2.1.14]	branched-chain amino acid aminotransferase [EC:2.6.1.42]	homoserine O-acetyltransferase [EC:2.3.1.31]	protein phosphatase [EC:3.1.3.16]	protein phosphatase [EC:3.1.3.16]	exosome complex component RRP45	succinate dehydrogenase (ubiquinone) iron-sulfur protein [EC:1.3.5.1]	ferrochelatase [EC:4.99.1.1]	phosphomevalonate kinase [EC:2.7.4.2]	syntaxin 16	DNA-directed RNA polymerase II subunit C
6	S383	23606	23.56	X
6	S296	27089	29.05	phospholipid:diacylglycerol acyltransferase [EC:2.3.1.158]
6	S516	54643	29.05	asparaginyl-tRNA synthetase [EC:6.1.1.22]
6	S100	118425	34.54	peptide alpha-N-acetyltransferase [EC:2.3.1.88]	N-acetylmuramic acid 6-phosphate etherase [EC:4.2.-.-]	paired amphipathic helix protein Sin3a	beta-1,4-mannosyl-glycoprotein beta-1,4-N-acetylglucosaminyltransferase [EC:2.4.1.144]	proline iminopeptidase [EC:3.4.11.5]
6	S259	130831	39.56	3-hydroxybutyryl-CoA dehydrogenase [EC:1.1.1.157]	cytochrome P450 / NADPH-cytochrome P450 reductase [EC:1.14.14.1 1.6.2.4]	cell division cycle 20-like protein 1, cofactor of APC complex	transcriptional activator SPT7	HMG box factor, other	Ca2+-transporting ATPase [EC:3.6.3.8]	elongator complex protein 1
6	S300	113178	39.56	1,2-dihydroxy-3-keto-5-methylthiopentene dioxygenase [EC:1.13.11.53 1.13.11.54]	alpha-L-fucosidase [EC:3.2.1.51]
6	S324	51515	39.56	X
6	S353	29333	39.56	X
6	S124	173261	44.57	myo-inositol-1-phosphate synthase [EC:5.5.1.4]	glucan 1,3-beta-glucosidase [EC:3.2.1.58]	glucan 1,3-beta-glucosidase [EC:3.2.1.58]	chaperonin GroES	glutathione S-transferase [EC:2.5.1.18]
7	S317	22662	0	serine/threonine-protein kinase/endoribonuclease IRE1 [EC:2.7.11.1 3.1.26.-]
7	S483	28753	19.79	X
7	S134	95338	26.01	mfbA	Ras family, other	homocitrate synthase [EC:2.3.3.14]	uracil-DNA glycosylase [EC:3.2.2.-]	NADH dehydrogenase [EC:1.6.5.3]	dual-specificity kinase [EC:2.7.12.1]	DNA polymerase eta subunit [EC:2.7.7.7]	purine-nucleoside phosphorylase [EC:2.4.2.1]	5'-3' exoribonuclease 1 [EC:3.1.13.-]
7	S63	264928	36.14	26S proteasome non-ATPase regulatory subunit 10	transcription initiation factor TFIIH subunit H4	HSP20 family protein	ferric-chelate reductase [EC:1.16.1.7]	endo-1,4-beta-xylanase [EC:3.2.1.8]	homogentisate 1,2-dioxygenase [EC:1.13.11.5]	syntaxin 8	endo-1,4-beta-xylanase [EC:3.2.1.8]	cyanate lyase [EC:4.2.1.104]	D-lactate dehydrogenase (cytochrome) [EC:1.1.2.4]	urease [EC:3.5.1.5]	ferric-chelate reductase [EC:1.16.1.7]	synaptosomal-associated protein, 23kDa
7	S693	65777	36.14	polygalacturonase [EC:3.2.1.15]	homoaconitate hydratase [EC:4.2.1.36]	Gly-Xaa carboxypeptidase [EC:3.4.17.4]	phosphatidylinositol 3-kinase [EC:2.7.1.137]	ketol-acid reductoisomerase [EC:1.1.1.86]	ubiquitin-like 1-activating enzyme E1 B [EC:6.3.2.19]	gamma-glutamyltranspeptidase [EC:2.3.2.2]
8	S279	143237	0	DNA polymerase gamma 1 [EC:2.7.7.7]	peptidylprolyl isomerase domain and WD repeat-containing protein 1 [EC:5.2.1.8]	RIO kinase 1 [EC:2.7.11.1]	dihydroxy-acid dehydratase [EC:4.2.1.9]	chorismate mutase [EC:5.4.99.5]	thiamine biosynthetic enzyme	26S proteasome non-ATPase regulatory subunit 9	5-amino-6-(5-phosphoribosylamino)uracil reductase [EC:1.1.1.193]	Derlin-2/3	alpha-1,3-glucosyltransferase [EC:2.4.1.-]	U6 snRNA-associated Sm-like protein LSm6	DNA repair protein RAD50 [EC:3.6.-.-]	GINS complex subunit 1	glycyl-tRNA synthetase [EC:6.1.1.14]	V-type H+-transporting ATPase subunit AC39 [EC:3.6.3.14]	cell division cycle protein 37
8	S225	408361	5.02	pre-mRNA-processing factor 8	sterol-4alpha-carboxylate 3-dehydrogenase (decarboxylating) [EC:1.1.1.170]	ribonuclease P [EC:3.1.26.5]	succinate dehydrogenase (ubiquinone) cytochrome b subunit [EC:1.3.5.1]	HUS1 checkpoint protein	saccharolysin [EC:3.4.24.37]	NADH dehydrogenase (ubiquinone) 1 alpha subcomplex 9 [EC:1.6.5.3 1.6.99.3]	ubiquinone biosynthesis methyltransferase [EC:2.1.1.-]	glutathione S-transferase [EC:2.5.1.18]	ribonuclease P subunit P14 [EC:3.1.26.5]	cullin 1	regulator of Ty1 transposition protein 109	O-sialoglycoprotein endopeptidase [EC:3.4.24.57]	alcohol dehydrogenase, propanol-preferring [EC:1.1.1.1]	SWI/SNF related-matrix-associated actin-dependent regulator of chromatin subfamily C	isocitrate lyase [EC:4.1.3.1]	UDP-N-acetylglucosamine--dolichyl-phosphate N-acetylglucosaminephosphotransferase [EC:2.7.8.15]	capping protein (actin filament) muscle Z-line, alpha	large subunit ribosomal protein L34e	small subunit ribosomal protein S12e	pyruvate decarboxylase [EC:4.1.1.1]	omega-6 fatty acid desaturase (delta-12 desaturase) [EC:1.14.19.-]	serine/threonine-protein kinase TTK/MPS1 [EC:2.7.12.1]	endo-1,4-beta-xylanase [EC:3.2.1.8]	small subunit ribosomal protein S19e	dynein intermediate chain, cytosolic	aspartyl-tRNA(Asn)/glutamyl-tRNA (Gln) amidotransferase subunit A [EC:6.3.5.6 6.3.5.7]	3-deoxy-7-phosphoheptulonate synthase [EC:2.5.1.54]	sterol 3beta-glucosyltransferase [EC:2.4.1.173]	V-type H+-transporting ATPase subunit B [EC:3.6.3.14]	protein phosphatase [EC:3.1.3.16]	histone deacetylase HOS3 [EC:3.5.1.98]	DNA polymerase alpha subunit B	prenyl protein peptidase [EC:3.4.22.-]	DNA polymerase epsilon subunit 4 [EC:2.7.7.7]	V-type H+-transporting ATPase 16kDa proteolipid subunit [EC:3.6.3.14]	tRNA-specific 2-thiouridylase [EC:2.8.1.-]	centromere protein C	hydroxymethylglutaryl-CoA lyase [EC:4.1.3.4]	DNA mismatch repair protein MSH5	non-specific serine/threonine protein kinase [EC:2.7.11.1]	ATP-binding cassette, subfamily B (MDR/TAP), member 1	NADH dehydrogenase (ubiquinone) Fe-S protein 4 [EC:1.6.5.3 1.6.99.3]	large subunit ribosomal protein L17e	minichromosome maintenance protein 4 (cell division control protein 54)	GTP-binding protein
8	S23	179186	5.02	large subunit ribosomal protein L18Ae	peptidylprolyl isomerase [EC:5.2.1.8]	Trp repressor binding protein	Cu2+-exporting ATPase [EC:3.6.3.4]	20S proteasome subunit beta 6 [EC:3.4.25.1]	carboxypeptidase D [EC:3.4.16.6]	microtubule-associated protein, RP/EB family
8	S192	123435	10.03	citrate lyase subunit beta-like protein [EC:4.1.-.-]	osomolarity two-component system, phosphorelay intermediate protein YPD1	2-oxoglutarate dehydrogenase E1 component [EC:1.2.4.2]	MFS transporter, FHS family, L-fucose permease	elongation factor EF-2 [EC:3.6.5.3]	salicylate hydroxylase [EC:1.14.13.1]	pyridoxamine 5'-phosphate oxidase [EC:1.4.3.5]
8	S314	76613	10.03	histone deacetylase 1/2 [EC:3.5.1.98]	deoxyhypusine monooxygenase [EC:1.14.99.29]	26S proteasome regulatory subunit T5	chromatin modification-related protein EAF6	exosome complex component RRP40
8	S327	78978	10.03	3-oxo-5-alpha-steroid 4-dehydrogenase 1 [EC:1.3.99.5]	MADS-box transcription factor, other eukaryote	proteasomal ATPase-associated factor 1	DNA mismatch repair protein MSH6
8	S655	43828	10.03	smad nuclear-interacting protein 1
8	S29	99913	15.05	enhancer of polycomb-like protein	26S proteasome regulatory subunit T6	DNA repair protein REV1 [EC:2.7.7.-]	DNA mismatch repair protein PMS2	ribonucleoside-diphosphate reductase subunit M1 [EC:1.17.4.1]	1-acylglycerone phosphate reductase [EC:1.1.1.101]	argonaute	protein farnesyltransferase subunit beta [EC:2.5.1.58]	tRNA (adenine-N1-)-methyltransferase catalytic subunit [EC:2.1.1.36]	xeroderma pigmentosum group C-complementing protein	AMP deaminase [EC:3.5.4.6]
8	S392	59053	15.05	nucleobase:cation symporter-2, NCS2 family	aminomethyltransferase [EC:2.1.2.10]
8	S720	52082	15.05	electron transfer flavoprotein beta subunit	glutathione synthase [EC:6.3.2.3]	protein arginine N-methyltransferase 3 [EC:2.1.1.-]	alpha,alpha-trehalase [EC:3.2.1.28]
8	S724	20406	23.59	X
8	S102	110695	30.17	glutamate decarboxylase [EC:4.1.1.15]	MFS transporter, PHS family, inorganic phosphate transporter	ATP citrate (pro-S)-lyase [EC:2.3.3.8]	adenosylhomocysteinase [EC:3.3.1.1]
8	S152	44519	30.17	hexosaminidase [EC:3.2.1.52]	mannosyl-oligosaccharide alpha-1,2-mannosidase [EC:3.2.1.113]	CCR4-NOT transcription complex subunit 2	geranylgeranyl transferase type-1 subunit beta [EC:2.5.1.59]
8	S163	81570	30.17	ubiquitin-conjugating enzyme (huntingtin interacting protein 2) [EC:6.3.2.19]	ADP-ribosylation factor GTPase-activating protein 2/3	AP-2 complex subunit sigma-1
8	S249	96718	30.17	STAM-binding protein [EC:3.1.2.15]	superoxide dismutase, Fe-Mn family [EC:1.15.1.1]	tyrosyl-tRNA synthetase [EC:6.1.1.1]	ribosome recycling factor	8-amino-7-oxononanoate synthase [EC:2.3.1.47]
8	S286	94338	30.17	triacylglycerol lipase [EC:3.1.1.3]	V-type H+-transporting ATPase 16kDa proteolipid subunit [EC:3.6.3.14]	glutamate dehydrogenase [EC:1.4.1.2]	glutamate dehydrogenase [EC:1.4.1.2]	microsomal epoxide hydrolase [EC:3.3.2.9]	aurora kinase, other [EC:2.7.11.1]	thioredoxin reductase (NADPH) [EC:1.8.1.9]	histone deacetylase HOS2 [EC:3.5.1.98]	hexosaminidase [EC:3.2.1.52]	nucleoside-triphosphate pyrophosphatase [EC:3.6.1.19]	glutamate carboxypeptidase II [EC:3.4.17.21]
8	S321	196372	30.17	D-amino-acid oxidase [EC:1.4.3.3]	RNA-dependent RNA polymerase 1 [EC:2.7.7.48]	L-aminoadipate-semialdehyde dehydrogenase [EC:1.2.1.31]	glycine hydroxymethyltransferase [EC:2.1.2.1]	protein HIRA/HIR1	transcription initiation factor TFIIA small subunit	signal recognition particle subunit SRP19	ubiquitin carboxyl-terminal hydrolase 16/45 [EC:3.1.2.15]	histidinol-phosphate aminotransferase [EC:2.6.1.9]	acetyl-CoA hydrolase [EC:3.1.2.1]	phosphatidylinositol glycan, class A [EC:2.4.1.198]	L-iditol 2-dehydrogenase [EC:1.1.1.14]	2-deoxy-D-gluconate 3-dehydrogenase [EC:1.1.1.125]
8	S579	39348	35.19	X
9	S333	110665	0	dynein light intermediate chain 1, cytosolic	NADH dehydrogenase (ubiquinone) 1 beta subcomplex 9 [EC:1.6.5.3 1.6.99.3]	minichromosome maintenance protein 6	purine nucleosidase [EC:3.2.2.1]	beta-glucosidase [EC:3.2.1.21]
9	S141	26053	6.73	X
9	S160	71205	18.64	succinate-semialdehyde dehydrogenase (NADP+) [EC:1.2.1.16]	phosphoadenosine phosphosulfate reductase [EC:1.8.4.8]	ribonuclease III [EC:3.1.26.3]	nuclear pore complex protein Nup98-Nup96	DNA-directed RNA polymerase I subunit A2 [EC:2.7.7.6]
9	S125	25263	25.62	X
9	S128	61096	25.62	dynactin 1	GTP cyclohydrolase II [EC:3.5.4.25]	3-isopropylmalate dehydrogenase [EC:1.1.1.85]	RNA-binding protein NOB1	actin related protein 2/3 complex, subunit 3	GINS complex subunit 2
9	S180	149039	25.62	3-deoxy-7-phosphoheptulonate synthase [EC:2.5.1.54]	alcohol dehydrogenase (NADP+) [EC:1.1.1.2]	alcohol dehydrogenase (NADP+) [EC:1.1.1.2]	large subunit ribosomal protein L13	histidinol-phosphatase (PHP family) [EC:3.1.3.15]	chitin synthase [EC:2.4.1.16]	3-oxo-5-alpha-steroid 4-dehydrogenase 1 [EC:1.3.99.5]
9	S435	253576	25.62	cell division control protein 7 [EC:2.7.11.1]	ubiquitin carboxyl-terminal hydrolase 1 [EC:3.1.2.15]	lipoate-protein ligase A [EC:2.7.7.63]	NADH dehydrogenase (ubiquinone) 1 alpha subcomplex 8 [EC:1.6.5.3 1.6.99.3]	ubiquitin-conjugating enzyme E2 variant	lysophosphatidate acyltransferase [EC:2.3.1.51]	glycerophosphoryl diester phosphodiesterase [EC:3.1.4.46]	neurofibromin 1	bud site selection protein 31	molybdopterin biosynthesis protein MoeA	carboxypeptidase D [EC:3.4.16.6]	phosphatidylserine decarboxylase [EC:4.1.1.65]	YEATS domain-containing protein 4	ataxia telangiectasia and Rad3 related [EC:2.7.11.1]	translation initiation factor eIF-3 subunit 7	RNA-binding motif protein, X-linked 2	poly(A) polymerase [EC:2.7.7.19]	DNA damage-inducible protein 1	transcription initiation protein SPT3
9	S46	46934	25.62	prefoldin subunit 2	NADH dehydrogenase (ubiquinone) Fe-S protein 8 [EC:1.6.5.3 1.6.99.3]	ADP-ribosylation factor GTPase-activating protein 1	3-methylcrotonyl-CoA carboxylase beta subunit [EC:6.4.1.4]	DNA mismatch repair protein MLH3
9	S56	134696	25.62	THO complex subunit 3	soluble epoxide hydrolase [EC:3.3.2.10]	methylenetetrahydrofolate dehydrogenase (NAD+) [EC:1.5.1.15]	vesicle-fusing ATPase [EC:3.6.4.6]	pre-mRNA-splicing factor ISY1	glutamate N-acetyltransferase / amino-acid N-acetyltransferase [EC:2.3.1.35 2.3.1.1]	cysteine synthase A [EC:2.5.1.47]	tripeptidyl-peptidase I [EC:3.4.14.9]	tripeptidyl-peptidase I [EC:3.4.14.9]	histone demethylase JARID1 [EC:1.14.11.-]	glycosylphosphatidylinositol deacylase [EC:3.-.-.-]	tyrosine 3-monooxygenase/tryptophan 5-monooxygenase activation protein
9	S258	77576	33.75	SET and MYND domain-containing protein	omega-6 fatty acid desaturase (delta-12 desaturase) [EC:1.14.19.-]	ubiquitin-conjugating enzyme E2 Q [EC:6.3.2.19]	glutathione S-transferase [EC:2.5.1.18]	cullin 1	1-pyrroline-5-carboxylate dehydrogenase [EC:1.5.1.12]	Prp8 binding protein
10	S530	32943	0	hexokinase [EC:2.7.1.1]
10	S95	58614	15.48	actin-related protein 4	small nuclear ribonucleoprotein G	3-isopropylmalate dehydratase [EC:4.2.1.33]	GINS complex subunit 3
10	S205	60197	20.49	GTP cyclohydrolase I [EC:3.5.4.16]	THO complex subunit 2	dUTP pyrophosphatase [EC:3.6.1.23]	vesicle transport protein SEC22	5'-3' exoribonuclease 2 [EC:3.1.13.-]	translation initiation factor eIF-2B delta subunit	forkhead transcription factor HCM1
10	S253	104629	20.49	histone-lysine N-methyltransferase SUV39H [EC:2.1.1.43]	salicylate hydroxylase [EC:1.14.13.1]	alcohol dehydrogenase [EC:1.1.1.1]	carboxymethylenebutenolidase [EC:3.1.1.45]	2,4-dihydroxyhept-2-ene-1,7-dioic acid aldolase [EC:4.1.2.-]	cell division cycle 14 [EC:3.1.3.48]	uroporphyrinogen decarboxylase [EC:4.1.1.37]	NADH dehydrogenase (ubiquinone) 1 alpha subcomplex 12 [EC:1.6.5.3 1.6.99.3]	bud emergence protein 1	CCR4-NOT transcription complex subunit 3	small subunit ribosomal protein S7e	large subunit ribosomal protein L3e	monolysocardiolipin acyltransferase [EC:2.3.1.-]	translation initiation factor eIF-3 subunit 4
10	S411	100343	20.49	ubiquitin-activating enzyme E1 [EC:6.3.2.19]	ATP-dependent Clp protease ATP-binding subunit ClpX	kinesin family member 18/19	dihydroorotase [EC:3.5.2.3]	riboflavin kinase [EC:2.7.1.26]	2-haloacid dehalogenase [EC:3.8.1.2]	5-aminolevulinate synthase [EC:2.3.1.37]	acetylornithine aminotransferase [EC:2.6.1.11]	cardiolipin-specific phospholipase [EC:3.1.1.-]	homoisocitrate dehydrogenase [EC:1.1.1.87]	aspergillopepsin I [EC:3.4.23.18]	ADP-ribosylation factor-like 1	Niemann-Pick C1 protein
10	S560	36086	20.49	small nuclear ribonucleoprotein F	DNA-directed RNA polymerase III subunit C34 [EC:2.7.7.6]	aspartyl-tRNA synthetase [EC:6.1.1.12]	polyadenylate-binding protein 2	acyl-CoA dehydrogenase [EC:1.3.99.3]	protein-serine/threonine kinase [EC:2.7.11.-]	RNA-binding protein with serine-rich domain 1
10	S211	140584	25.51	bacterial leucyl aminopeptidase [EC:3.4.11.10]	protein-serine/threonine kinase [EC:2.7.11.-]	prolactin regulatory element-binding protein	20S proteasome subunit alpha 7 [EC:3.4.25.1]	26S proteasome regulatory subunit N12	20S proteasome subunit beta 1 [EC:3.4.25.1]	Rho GDP-dissociation inhibitor	4-hydroxybenzoate hexaprenyltransferase [EC:2.5.1.-]	cysteine dioxygenase [EC:1.13.11.20]	cAMP-dependent protein kinase regulator
11	S248	46647	0	autophagy-related protein 13	NADPH2 dehydrogenase [EC:1.6.99.1]
11	S51	55784	5.02	X
11	S267	69317	10.03	RNA-dependent RNA polymerase 1 [EC:2.7.7.48]	Ca2+/calmodulin-dependent protein kinase [EC:2.7.11.17]	two-component system, unclassified family, response regulator	small subunit ribosomal protein S17e	small subunit ribosomal protein S15Ae	omega-6 fatty acid desaturase (delta-12 desaturase) [EC:1.14.19.-]	omega-6 fatty acid desaturase (delta-12 desaturase) [EC:1.14.19.-]	NIMA (never in mitosis gene a)-related kinase [EC:2.7.11.1]
11	S214	52321	15.05	mfbB	4-aminobutyrate aminotransferase [EC:2.6.1.19]	anthranilate phosphoribosyltransferase [EC:2.4.2.18]	WD repeat and SOF domain-containing protein 1	gamma-glutamyltranspeptidase [EC:2.3.2.2]
11	S320	42791	15.05	ATP-binding protein involved in chromosome partitioning	26S proteasome regulatory subunit N9	protein Mpv17
11	S490	115173	15.05	Xaa-Pro dipeptidase [EC:3.4.13.9]	NADPH2 dehydrogenase [EC:1.6.99.1]	phosphatidylinositol glycan, class Q	aarF domain-containing kinase	valyl-tRNA synthetase [EC:6.1.1.9]	transcription factor STE12	signal recognition particle subunit SRP9	ornithine carbamoyltransferase [EC:2.1.3.3]	glycogen(starch) synthase [EC:2.4.1.11]
11	S115	62793	20.07	acetyl-CoA synthetase [EC:6.2.1.1]
11	S137	28512	20.07	mitogen-activated protein kinase kinase [EC:2.7.12.2]
11	S144	33844	20.07	X
11	S176	61913	20.07	translation initiation factor eIF-3 subunit 6	cleavage and polyadenylation specificity factor subunit 5	protochlorophyllide reductase [EC:1.3.1.33]	MFS transporter, UMF1 family	Ras-related protein Rab-18	STE24 endopeptidase [EC:3.4.24.84]
11	S266	9450	20.07	X
11	S323	103436	20.07	matB	mannose-P-dolichol utilization defect 1	indoleamine 2,3-dioxygenase [EC:1.13.11.52]	choline dehydrogenase [EC:1.1.99.1]
11	S529	28980	20.07	1-phosphatidylinositol phosphodiesterase [EC:4.6.1.13]
11	S551	51130	20.07	hyd1	anaphase-promoting complex subunit 1	O-acetylhomoserine (thiol)-lyase [EC:2.5.1.49]	peroxiredoxin (alkyl hydroperoxide reductase subunit C) [EC:1.11.1.15]	carbamoyl-phosphate synthase / aspartate carbamoyltransferase [EC:6.3.5.5 2.1.3.2]	tubulin beta
11	S610	8528	20.07	X
11	S463	31138	25.08	phosphatidylserine decarboxylase [EC:4.1.1.65]	peroxiredoxin (alkyl hydroperoxide reductase subunit C) [EC:1.11.1.15]
12	S427	38087	0	ethanolaminephosphotransferase [EC:2.7.8.1]
12	S88	81220	0	glutaredoxin 3
12	S313	90897	5.84	chromatin modification-related protein YNG2	beta-galactosidase [EC:3.2.1.23]	histone H3
12	S103	51285	10.86	ncl1 (Nuclease 1)	ncl3 (Nuclease 3)	malate dehydrogenase (oxaloacetate-decarboxylating) [EC:1.1.1.38]
12	S395	115835	10.86	chitin synthase [EC:2.4.1.16]	thioredoxin 1	primary-amine oxidase [EC:1.4.3.21]	nicotinamidase [EC:3.5.1.19]
12	S231	284388	15.87	peptidyl-prolyl cis-trans isomerase NIMA-interacting 1 [EC:5.2.1.8]	ubiquitin carboxyl-terminal hydrolase 9/13 [EC:3.1.2.15]	20S proteasome subunit alpha 5 [EC:3.4.25.1]	myo-inositol-1(or 4)-monophosphatase [EC:3.1.3.25]	histone-binding protein RBBP4	p38 MAP kinase [EC:2.7.11.24]	cytochrome-b5 reductase [EC:1.6.2.2]	suppressor of G2 allele of SKP1	zinc-finger protein CreA/MIG	DASH complex subunit ASK1	tRNA-dihydrouridine synthase 2 [EC:1.-.-.-]	mannosyl-oligosaccharide alpha-1,2-mannosidase [EC:3.2.1.113]	solute carrier family 25 (mitochondrial carrier; adenine nucleotide translocator)	enolase [EC:4.2.1.11]	regulatory associated protein of mTOR	adenosine kinase [EC:2.7.1.20]
12	S403	5808	21.53	X
13	S539	42370	0	5'-methylthioadenosine phosphorylase [EC:2.4.2.28]	small nuclear ribonucleoprotein B and B'	cation-dependent mannose-6-phosphate receptor	U1 small nuclear ribonucleoprotein 70kDa	nicotinate phosphoribosyltransferase [EC:2.4.2.11]	exosome complex component RRP41	tRNA (guanine-N7-)-methyltransferase [EC:2.1.1.33]	citrate synthase [EC:2.3.3.1]	bromodomain-containing factor 1	NADH dehydrogenase (ubiquinone) Fe-S protein 2 [EC:1.6.5.3 1.6.99.3]
13	S635	149780	10.14	phosphate system cyclin PHO80	large subunit ribosomal protein L12e	3-oxoacyl-[acyl-carrier protein] reductase [EC:1.1.1.100]	26S proteasome regulatory subunit N10	phosphoglycerate mutase [EC:5.4.2.1]	coiled-coil domain-containing protein 130	MFS transporter, PHS family, inorganic phosphate transporter	translation initiation factor eIF-1A	chitinase [EC:3.2.1.14]	adenylyltransferase and sulfurtransferase	anaphase-promoting complex subunit 10	TatD DNase family protein [EC:3.1.21.-]	phosphatidylinositol glycan, class O	flap endonuclease-1 [EC:3.-.-.-]	protoheme IX farnesyltransferase [EC:2.5.1.-]	sulfite oxidase [EC:1.8.3.1]	cytochrome c oxidase subunit VIb [EC:1.9.3.1]	pre-mRNA-splicing factor 18	transcriptional adapter 2-alpha	DnaJ homolog subfamily A member 5	translation initiation factor eIF-4B
13	S369	128170	15.15	anaphase-promoting complex subunit 6	cell cycle arrest protein BUB2	DNA primase small subunit [EC:2.7.7.-]	SCY1-like	splicing factor U2AF 35 kDa subunit	peroxin-19	phosphoenolpyruvate carboxykinase (ATP) [EC:4.1.1.49]
13	S474	234520	15.15	concentrative nucleoside transporter, CNT family	WD repeat-containing protein 68	acetolactate synthase I/III small subunit [EC:2.2.1.6]	3-phosphoinositide dependent protein kinase-1 [EC:2.7.11.1]	feruloyl esterase [EC:3.1.1.73]	nuclear pore complex protein Nup107	translation initiation factor eIF-3 subunit 8	adenylylsulfate kinase [EC:2.7.1.25]	superkiller protein 3	chitin synthase [EC:2.4.1.16]	phosphatidylinositol glycan, class V [EC:2.4.1.-]	F-type H+-transporting ATPase oligomycin sensitivity conferral protein [EC:3.6.3.14]	nuclear transcription factor Y, alpha	L-asparaginase [EC:3.5.1.1]	L-asparaginase [EC:3.5.1.1]	dynactin 2	methionyl-tRNA synthetase [EC:6.1.1.10]	regulatory subunit for Cdc7p protein kinase
13	S758	120947	15.15	recQ	GDPmannose 4,6-dehydratase [EC:4.2.1.47]	RuvB-like protein 2 [EC:3.6.1.-]	large conductance mechanosensitive channel	enoyl reductase [EC:1.3.1.-]	phosphoribosylaminoimidazole carboxylase [EC:4.1.1.21]	T-complex protein 1 subunit gamma	alpha-methylacyl-CoA racemase [EC:5.1.99.4]	Ca2+:H+ antiporter	cullin 3	bloom syndrome protein [EC:3.6.1.-]	adenylate cyclase [EC:4.6.1.1]	protein arginine N-methyltransferase 5 [EC:2.1.1.125]
13	S257	124886	20.17	S-adenosylmethionine decarboxylase [EC:4.1.1.50]	bleomycin hydrolase [EC:3.4.22.40]	cytochrome P450, family 4, subfamily F (leukotriene-B4 20-monooxygenase) [EC:1.14.13.30]	small subunit ribosomal protein S2e	lysophospholipase [EC:3.1.1.5]	DNA-directed RNA polymerase I subunit A43 [EC:2.7.7.6]	transcriptional regulator	replication factor C subunit 1	betaine lipid synthase	UV excision repair protein RAD23	transcription initiation factor TFIID subunit D8	ADP-ribosylation factor 6	cysteine synthase A [EC:2.5.1.47]
[truncated: 55 more columns]
